# Supplementary material for: Correction: Cross border project in China-Pakistan economic corridor and its influence on women empowerment perspectives
Source: PLoS One. 2024 May 8;19(5):e0303621. doi: 10.1371/journal.pone.0303621 (PMC11078405; doi:10.1371/journal.pone.0303621)
Supplement: S1 File — (XLSX) [file pone.0303621.s001.xlsx]

## Sheet: jAI Final 
EO1	EO2	EO3	EO4	EO5	EO6	EOAVE	EI1	EI2	EI3	EI4	EI5	EI6	EI7	EI8	EI9	EIAVE	CPEC1	CPEC2	CPEC3	CPEC4	CPEC5	CPECAVE	QOL1	QOL2	QOL3	QOL4	QOLAVE	Age of the Respondents	Education	Marital Status
2	4	4	3	4	4	3.5	4	4	5	4	5	4	5	4	4	4.33	4	5	5	4	4	4.4	5	4	4	4	4.25	21-30 Years	University	Unmarried
4	3	4	4	4	2	3.5	5	4	4	5	4	4	4	4	4	4.22	5	4	5	4	4	4	4	4	4	4	4	21-30 Years	University	Unmarried
3	4	2	3	3	5	3.33	4	3	5	5	5	5	5	4	4	4.44	4	5	5	5	4	4.4	4	4	4	4	4	21-30 Years	University	Unmarried
5	5	4	3	2	3	3.67	4	4	5	4	4	4	4	5	4	4.22	4	5	5	5	5	4	4	4	3	4	3.75	21-30 Years	University	Unmarried
4	4	4	4	4	2	3.67	4	4	4	5	5	5	4	5	5	4.56	4	4	4	5	4	4.4	5	4	4	5	4.5	21-30 Years	University	Unmarried
2	4	4	3	4	5	3.67	2	4	4	2	3	3	4	4	4	3.33	4	5	4	4	5	4.4	5	5	4	4	4.5	21-30 Years	University	Unmarried
2	4	4	2	4	3	3.17	4	4	5	4	5	4	5	4	4	4.33	5	5	5	5	5	4	4	4	4	4	4	21-30 Years	University	Unmarried
2	4	3	3	2	4	3	4	5	5	5	4	4	5	5	5	4.67	5	5	5	5	4	4	5	4	4	4	4.25	21-30 Years	University	Unmarried
3	2	3	4	2	3	2.83	4	4	5	4	5	4	4	5	5	4.44	5	5	5	4	5	4.2	5	4	4	4	4.25	21-30 Years	University	Unmarried
2	4	3	3	2	4	3	4	5	5	5	5	5	5	4	3	4.56	4	5	5	5	5	2.6	5	4	4	4	4.25	21-30 Years	University	Unmarried
4	2	2	3	3	2	2.67	4	5	5	5	5	4	5	4	4	4.56	5	5	5	5	4	4.8	5	4	4	4	4.25	21-30 Years	University	Unmarried
2	4	3	3	3	2	2.83	4	4	5	5	4	5	5	4	4	4.44	5	5	5	5	5	5	5	4	4	4	4.25	21-30 Years	University	Unmarried
2	4	3	3	2	3	2.83	5	5	5	4	5	4	5	4	5	4.67	5	4	4	4	4	4.2	4	5	5	4	4.5	21-30 Years	University	Unmarried
1	2	3	2	2	2	2	4	4	4	4	4	4	4	4	4	4	4	4	4	4	4	4	4	4	4	4	4	21-30 Years	University	Unmarried
2	2	2	2	2	2	2	4	4	4	4	4	4	3	4	4	3.89	4	4	4	4	4	4	4	4	4	4	4	21-30 Years	University	Unmarried
4	4	4	4	3	3	3.67	4	4	4	4	4	4	4	4	4	4	4	4	4	4	4	4	4	4	4	4	4	21-30 Years	University	Unmarried
5	4	4	4	5	4	4.33	4	4	5	4	4	4	4	2	2	3.67	4	4	5	4	5	4.4	4	5	5	4	4.5	21-30 Years	University	Unmarried
4	5	4	4	5	4	4.33	4	4	5	4	5	5	4	3	3	4.11	4	4	5	4	5	4.4	4	4	4	4	4	21-30 Years	University	Unmarried
5	5	5	5	5	4	4.83	4	4	5	4	4	4	4	3	4	4	5	5	4	5	5	4.8	4	4	4	4	4	21-30 Years	University	Unmarried
5	5	5	5	5	4	4.83	4	4	5	5	5	4	5	4	4	4.44	4	5	4	5	5	4.6	5	5	4	4	4.5	21-30 Years	University	Unmarried
5	5	5	5	4	5	4.83	4	5	5	4	5	5	4	5	4	4.56	5	5	4	5	5	4.8	5	4	4	4	4.25	21-30 Years	University	Unmarried
5	5	5	5	5	5	5	5	5	5	5	4	5	4	4	5	4.67	5	5	5	5	5	5	5	4	5	4	4.5	21-30 Years	University	Unmarried
5	5	5	5	5	4	4.83	5	5	5	5	4	5	4	4	5	4.67	5	5	5	5	5	5	4	5	5	5	4.75	21-30 Years	University	Unmarried
5	5	3	5	5	4	4.5	4	5	5	5	4	5	4	5	5	4.67	5	5	3	5	5	4.6	3	3	5	5	4	21-30 Years	University	Unmarried
5	5	5	5	4	5	4.83	4	5	5	4	5	5	4	4	4	4.44	4	5	4	5	5	4.6	5	4	4	4	4.25	21-30 Years	University	Unmarried
5	5	4	4	3	5	4.33	5	5	5	4	4	5	3	4	4	4.33	3	5	4	5	5	4.4	5	4	4	5	4.5	21-30 Years	University	Unmarried
4	2	5	4	5	5	4.17	5	5	5	5	5	4	4	4	4	4.56	5	5	5	5	5	5	4	4	5	5	4.5	21-30 Years	University	Unmarried
5	2	4	5	5	4	4.17	4	5	4	5	5	5	4	5	5	4.67	5	5	5	5	5	5	4	5	5	4	4.5	21-30 Years	University	Unmarried
4	5	4	4	4	5	4.33	4	4	4	5	5	4	4	5	3	4.22	4	4	4	5	5	4.4	4	4	4	4	4	21-30 Years	University	Unmarried
5	5	5	4	4	4	4.5	4	4	4	4	5	5	4	4	4	4.22	4	4	4	4	4	4	4	4	4	4	4	21-30 Years	University	Unmarried
4	5	4	4	4	5	4.33	4	4	4	4	5	4	4	4	4	4.11	4	4	4	4	4	4	4	5	3	4	4	21-30 Years	University	Unmarried
4	2	4	2	2	3	2.83	2	2	3	2	4	2	4	2	2	2.56	2	2	4	4	2	2.8	2	2	2	2	2	21-30 Years	University	Unmarried
4	4	4	4	4	4	4	5	4	5	5	5	4	4	4	4	4.44	2	3	3	4	4	3.2	4	3	5	4	4	21-30 Years	University	Unmarried
4	4	4	4	5	4	4.17	4	5	4	4	4	4	4	4	3	4	5	4	4	4	4	4.2	4	4	2	4	3.5	21-30 Years	University	Unmarried
5	4	5	4	4	4	4.33	1	1	1	3	5	4	4	3	4	2.89	4	5	4	4	4	4.2	4	3	4	5	4	21-30 Years	University	Unmarried
5	5	5	4	4	4	4.5	4	5	5	4	5	5	4	5	5	4.67	4	4	4	4	5	4.2	4	5	5	5	4.75	21-30 Years	University	Unmarried
5	5	5	4	4	4	4.5	5	5	4	4	5	4	5	5	5	4.67	4	5	4	4	4	4.2	4	4	5	4	4.25	21-30 Years	University	Unmarried
4	5	5	4	5	4	4.5	5	5	4	4	4	3	3	4	4	4	5	4	4	5	5	4.6	4	5	5	2	4	21-30 Years	Middle School	Unmarried
4	4	2	4	4	4	3.67	2	4	5	5	4	5	4	5	4	4.22	4	4	4	5	5	4.4	4	4	4	4	4	21-30 Years	No education	Unmarried
5	5	5	5	5	5	5	4	5	5	3	5	4	3	4	5	4.22	4	5	4	5	5	4.6	5	4	5	4	4.5	21-30 Years	No education	Unmarried
4	3	4	5	4	4	4	3	3	4	3	4	4	3	2	3	3.22	4	4	4	4	4	4	2	2	1	4	2.25	21-30 Years	No education	Unmarried
4	4	4	5	4	5	4.33	4	4	5	3	4	3	4	4	4	3.89	4	5	4	4	4	4.2	4	4	3	4	3.75	21-30 Years	No education	Unmarried
5	4	3	2	4	5	3.83	3	5	5	4	5	5	5	5	4	4.56	4	5	3	5	4	4.2	4	4	4	5	4.25	21-30 Years	No education	Unmarried
4	4	4	4	2	4	3.67	2	4	4	2	2	4	3	4	4	3.22	2	4	3	2	4	3	4	2	2	2	2.5	21-30 Years	No education	Unmarried
4	2	3	4	4	5	3.67	2	4	4	4	4	4	5	5	4	4	4	5	4	5	4	4.4	4	3	4	4	3.75	21-30 Years	No education	Unmarried
5	5	5	5	4	5	4.83	3	5	5	5	5	5	4	2	3	4.11	4	5	2	4	5	4	5	5	4	4	4.5	21-30 Years	High School	Unmarried
5	5	5	5	5	5	5	4	5	5	5	5	5	3	4	4	4.44	5	5	4	5	5	4.8	5	5	5	5	5	21-30 Years	High School	Unmarried
4	4	4	5	5	4	4.33	3	4	4	4	4	4	3	4	3	3.67	5	5	3	4	4	4.2	4	4	2	1	2.75	21-30 Years	High School	Unmarried
4	4	4	5	5	4	4.33	4	5	5	4	4	5	4	4	4	4.33	5	5	3	4	5	4.4	4	4	4	4	4	21-30 Years	High School	Unmarried
5	5	5	5	5	5	5	5	4	5	5	4	5	5	4	5	4.67	4	5	4	5	5	4.6	5	4	5	5	4.75	21-30 Years	High School	Unmarried
5	5	5	5	5	5	5	5	5	5	5	5	4	4	5	5	4.78	4	5	5	4	4	4.4	5	4	5	5	4.75	21-30 Years	High School	Unmarried
5	5	5	5	5	5	5	4	3	5	4	4	5	4	4	4	4.11	4	4	4	5	5	4.4	4	4	5	4	4.25	21-30 Years	High School	Unmarried
5	4	4	4	4	4	4.17	4	4	4	4	4	4	2	5	5	4	4	4	4	4	5	4.2	4	4	4	4	4	21-30 Years	High School	Unmarried
5	5	5	5	5	5	5	5	5	5	5	5	5	5	5	5	5	5	5	5	5	5	5	5	5	5	5	5	21-30 Years	High School	Unmarried
4	4	5	4	5	4	4.33	4	4	4	5	5	5	5	5	5	4.67	5	4	4	4	3	4	5	4	4	4	4.25	21-30 Years	High School	Unmarried
4	4	3	4	4	4	3.83	2	4	3	4	4	4	4	3	3	3.44	4	4	4	4	4	4	4	3	3	3	3.25	21-30 Years	High School	Unmarried
5	5	5	4	4	4	4.5	4	4	2	4	3	4	4	4	5	3.78	4	4	4	4	4	4	4	4	4	4	4	21-30 Years	High School	Unmarried
4	4	4	4	4	4	4	5	5	4	5	5	5	5	5	5	4.89	4	4	4	4	4	4	5	4	5	5	4.75	21-30 Years	High School	Unmarried
4	4	5	4	4	4	4.17	5	4	4	4	3	3	4	4	4	3.89	4	4	4	4	4	4	5	2	4	4	3.75	21-30 Years	High School	Unmarried
4	4	4	4	3	4	3.83	5	2	5	4	4	4	3	3	5	3.89	4	4	4	4	4	4.4	4	4	3	4	3.75	21-30 Years	High School	Unmarried
4	5	4	4	4	4	4.17	5	5	4	4	5	4	4	4	5	4.44	4	4	4	4	4	4.4	4	5	4	5	4.5	21-30 Years	High School	Unmarried
5	5	5	5	5	5	5	4	4	5	5	5	5	5	5	5	4.78	5	5	5	5	5	4.6	5	5	5	5	5	21-30 Years	High School	Unmarried
4	4	4	4	4	5	4.17	4	3	4	3	4	4	4	4	5	3.89	4	5	4	4	4	4.8	1	5	5	5	4	21-30 Years	High School	Unmarried
5	5	5	5	5	5	5	5	4	5	5	5	5	5	4	4	4.67	5	5	4	5	5	4.2	5	5	5	4	4.75	21-30 Years	High School	Unmarried
5	4	4	3	4	5	4.17	5	4	4	5	5	5	5	5	5	4.78	4	5	5	5	5	4.4	5	5	4	5	4.75	21-30 Years	High School	Unmarried
4	5	4	4	4	4	4.17	4	3	4	4	5	5	4	4	4	4.11	4	4	4	4	4	5	4	5	4	2	3.75	21-30 Years	High School	Unmarried
4	4	4	5	4	4	4.17	4	5	5	5	5	4	5	5	5	4.78	4	4	4	4	4	4.8	4	5	5	5	4.75	21-30 Years	High School	Unmarried
4	4	4	4	5	4	4.17	5	5	5	4	5	4	5	5	5	4.78	5	4	5	4	5	4.8	4	5	5	4	4.5	21-30 Years	High School	Unmarried
4	2	4	5	5	4	4	4	5	4	5	4	4	5	4	5	4.44	5	4	5	4	5	4.8	5	5	4	5	4.75	21-30 Years	High School	Unmarried
5	5	5	5	5	5	5	5	5	5	4	5	5	4	4	4	4.56	5	5	5	5	4	4.8	5	5	4	4	4.5	21-30 Years	High School	Unmarried
5	4	4	4	4	4	4.17	4	4	4	4	4	4	4	4	5	4.11	5	4	5	5	4	4.6	5	4	5	4	4.5	21-30 Years	High School	Unmarried
5	4	4	5	4	4	4.33	4	3	3	5	5	5	4	5	4	4.22	4	4	4	5	5	4.4	4	4	4	4	4	21-30 Years	High School	Unmarried
4	4	4	4	5	4	4.17	4	5	5	4	5	5	4	5	5	4.67	5	5	4	5	4	4.6	4	4	4	5	4.25	21-30 Years	High School	Unmarried
5	3	4	5	5	4	4.33	5	5	5	5	5	5	5	5	5	5	5	5	5	5	4	4.8	5	5	5	5	5	21-30 Years	High School	Unmarried
4	2	3	4	4	4	3.5	4	4	4	3	4	4	4	5	5	4.11	4	4	4	4	4	4	4	5	4	3	4	21-30 Years	High School	Unmarried
4	4	4	4	5	4	4.17	4	4	4	5	4	4	5	4	4	4.22	5	5	4	4	5	4.6	5	3	4	4	4	21-30 Years	High School	Unmarried
5	4	5	4	4	4	4.33	4	5	4	4	5	5	5	5	5	4.67	4	4	4	4	5	4.2	4	4	5	4	4.25	21-30 Years	High School	Unmarried
5	5	5	5	5	5	5	5	5	5	4	5	5	5	4	5	4.78	5	5	5	5	5	5	4	4	5	5	4.5	21-30 Years	High School	Unmarried
4	4	4	5	4	4	4.17	4	5	4	4	5	4	4	4	4	4.22	4	5	4	4	4	4.2	4	4	4	3	3.75	21-30 Years	No education	Unmarried
5	5	5	5	5	5	5	4	5	5	5	5	5	4	5	5	4.78	5	5	5	5	5	5	4	4	5	5	4.5	21-30 Years	No education	Unmarried
5	5	5	5	5	5	5	4	5	5	5	5	5	5	5	5	4.89	5	5	5	5	5	5	4	4	5	5	4.5	21-30 Years	No education	Unmarried
5	5	5	5	5	5	5	4	5	4	5	5	5	5	5	5	4.78	5	5	5	5	5	5	4	4	5	5	4.5	21-30 Years	Middle School	Unmarried
4	4	3	4	4	5	4	5	5	4	5	5	5	5	5	5	4.89	4	5	3	5	5	4.4	5	5	4	5	4.75	21-30 Years	Middle School	Unmarried
5	4	4	4	4	5	4.33	5	4	4	4	5	4	4	4	4	4.22	4	5	4	4	4	4.2	4	5	4	4	4.25	21-30 Years	Middle School	Unmarried
5	5	5	5	5	5	5	4	4	4	4	4	4	4	4	5	4.11	5	5	4	4	4	4.4	4	4	4	3	3.75	21-30 Years	Middle School	Unmarried
5	4	4	5	4	4	4.33	4	4	4	4	5	4	5	4	4	4.22	4	4	4	5	5	4.4	4	5	5	4	4.5	21-30 Years	Middle School	Unmarried
4	4	4	4	4	4	4	4	5	5	4	4	4	4	4	5	4.33	4	4	4	4	4	4	4	5	5	4	4.5	21-30 Years	Middle School	Married
4	4	3	5	4	5	4.17	5	5	4	4	5	4	3	4	4	4.22	4	4	4	5	5	4.4	4	4	4	4	4	21-30 Years	Middle School	Married
4	4	5	5	4	4	4.33	4	5	4	5	4	4	5	5	5	4.56	4	4	3	4	4	3.8	5	5	5	4	4.75	21-30 Years	Middle School	Married
5	4	4	5	4	4	4.33	2	3	3	4	4	5	4	4	4	3.67	4	4	4	4	4	4	5	4	4	1	3.5	21-30 Years	Middle School	Married
5	4	4	4	4	5	4.33	3	4	5	4	4	5	4	4	3	4	4	5	4	5	5	4.6	5	4	4	3	4	21-30 Years	Middle School	Married
5	4	3	4	5	5	4.33	4	4	4	5	5	5	5	4	4	4.44	5	5	5	5	5	5	5	4	5	5	4.75	21-30 Years	Middle School	Married
5	4	4	4	4	4	4.17	4	3	4	4	4	4	4	4	5	4	4	4	4	4	4	4	4	4	4	4	4	21-30 Years	Middle School	Married
4	4	4	5	4	5	4.33	5	4	4	4	4	4	5	3	5	4.22	4	5	4	5	5	4.6	4	4	4	4	4	21-30 Years	Middle School	Married
5	5	5	5	5	5	5	5	5	5	5	5	5	5	5	5	5	5	5	5	5	5	5	5	5	5	5	5	21-30 Years	Middle School	Married
4	4	4	4	2	4	3.67	3	4	4	4	4	4	4	4	4	3.89	2	4	4	2	4	3.2	4	4	5	4	4.25	21-30 Years	Middle School	Married
5	4	2	5	4	2	3.67	2	5	4	4	4	4	4	1	1	3.22	4	2	2	4	5	3.4	4	2	2	4	3	21-30 Years	Middle School	Married
4	4	4	4	4	5	4.17	5	5	4	5	4	5	4	4	4	4.44	4	5	4	4	5	4.4	5	5	4	5	4.75	21-30 Years	Middle School	Married
2	3	4	3	5	4	3.5	5	4	5	4	5	5	5	3	5	4.56	5	4	4	4	5	4.4	4	4	5	5	4.5	21-30 Years	Middle School	Married
5	5	5	5	5	5	5	5	4	4	4	4	5	4	5	4	4.33	4	4	4	5	5	4.4	4	4	4	5	4.25	21-30 Years	Middle School	Married
4	4	4	4	4	5	4.17	4	4	5	4	5	4	4	4	5	4.33	4	5	4	4	4	4.2	4	5	4	4	4.25	21-30 Years	Middle School	Married
4	5	4	4	4	5	4.33	4	4	4	4	5	5	4	5	5	4.44	4	4	4	4	4	4	4	4	4	4	4	21-30 Years	Middle School	Married
5	5	4	5	5	4	4.67	4	5	4	5	4	4	4	4	4	4.22	5	4	4	4	5	4.4	4	4	4	4	4	21-30 Years	Middle School	Married
4	4	4	4	4	4	4	4	4	4	4	5	4	5	5	4	4.33	4	4	4	4	4	4	5	4	4	4	4.25	21-30 Years	University	Married
4	4	5	4	4	5	4.33	4	2	4	5	4	4	4	4	5	4	4	5	4	4	5	4.4	4	4	4	5	4.25	21-30 Years	Middle School	Married
4	4	5	4	5	4	4.33	5	5	4	4	4	5	5	4	4	4.44	4	4	5	4	4	4.2	5	4	4	5	4.5	21-30 Years	Middle School	Married
5	4	3	4	4	5	4.17	5	4	5	5	4	5	4	4	5	4.56	4	5	4	5	4	4.4	5	4	5	4	4.5	21-30 Years	Middle School	Married
4	5	4	4	4	4	4.17	4	4	4	3	4	4	4	4	4	3.89	4	4	4	4	5	4.2	4	3	4	4	3.75	21-30 Years	Middle School	Married
4	4	5	4	5	4	4.33	4	4	4	4	4	4	4	4	4	4	4	4	4	4	4	4	4	4	4	4	4	21-30 Years	Middle School	Married
4	4	4	4	4	4	4	4	4	4	3	4	4	4	4	4	3.89	4	4	4	4	4	4	4	4	4	4	4	21-30 Years	Middle School	Married
4	4	4	4	4	4	4	4	4	4	4	4	4	4	4	4	4	4	4	4	4	4	4	4	4	4	4	4	21-30 Years	Middle School	Married
5	5	5	4	4	4	4.5	4	4	4	4	4	4	4	4	4	4	4	4	4	4	4	4	4	4	4	4	4	21-30 Years	Middle School	Married
4	4	4	4	4	5	4.17	4	4	5	4	5	3	4	4	5	4.22	4	5	4	4	4	4.2	4	5	4	5	4.5	21-30 Years	Middle School	Married
5	5	5	4	4	4	4.5	4	4	4	4	4	4	4	4	4	4	4	4	4	4	4	4	5	4	4	4	4.25	21-30 Years	Middle School	Married
4	4	4	4	4	4	4	4	1	2	2	4	4	4	5	4	3.33	4	4	1	4	4	3.4	4	4	3	3	3.5	21-30 Years	Middle School	Married
5	5	5	4	4	4	4.5	4	4	4	4	4	4	4	4	4	4	4	4	4	4	4	4	4	4	4	4	4	21-30 Years	Middle School	Married
4	4	4	4	5	5	4.33	4	4	5	4	5	4	4	5	4	4.33	5	5	4	4	5	4.6	5	4	4	4	4.25	21-30 Years	Middle School	Married
5	4	5	3	4	5	4.33	4	5	5	4	4	4	5	4	5	4.44	4	5	4	4	5	4.4	4	4	5	4	4.25	21-30 Years	Middle School	Married
5	5	5	5	5	5	5	5	4	4	3	4	5	5	4	5	4.33	5	5	5	5	5	5	5	3	3	4	3.75	21-30 Years	Middle School	Married
4	4	4	4	5	4	4.17	4	4	4	3	3	4	4	4	4	3.78	4	4	4	4	5	4.2	4	3	3	4	3.5	21-30 Years	Middle School	Married
4	4	3	4	4	4	3.83	3	2	2	4	3	3	3	4	3	3	4	5	3	4	4	4	4	2	4	2	3	21-30 Years	Middle School	Married
5	4	4	4	4	5	4.33	5	4	5	5	5	5	4	4	4	4.56	4	5	4	5	5	4.6	4	5	4	4	4.25	21-30 Years	Middle School	Married
4	3	4	2	4	4	3.5	4	5	4	4	4	5	4	4	5	4.33	4	4	4	4	4	4	4	4	4	4	4	21-30 Years	Middle School	Married
4	4	5	3	4	5	4.17	5	5	4	5	5	4	2	4	5	4.33	4	5	4	4	4	4.2	4	4	4	4	4	21-30 Years	Middle School	Married
4	4	4	4	5	4	4.17	4	4	4	4	5	5	4	4	4	4.22	4	4	4	4	4	4	4	4	5	3	4	21-30 Years	Middle School	Married
4	3	3	4	4	5	3.83	4	1	4	4	4	4	2	2	2	3	4	5	3	4	4	4	4	5	4	5	4.5	21-30 Years	Middle School	Married
5	4	4	4	4	4	4.17	4	4	4	4	4	4	4	4	4	4	4	4	5	4	4	4.2	4	4	5	4	4.25	21-30 Years	Middle School	Married
4	4	5	4	4	5	4.33	5	4	4	4	4	5	4	5	4	4.33	4	5	4	4	5	4.4	5	5	4	4	4.5	21-30 Years	Middle School	Married
5	5	5	5	5	5	5	5	5	5	5	5	5	5	5	5	5	4	4	5	4	5	4.4	4	4	5	5	4.5	21-30 Years	Middle School	Married
5	4	3	5	4	4	4.17	4	4	4	5	4	4	4	5	5	4.33	4	4	5	4	5	4.4	4	5	4	4	4.25	21-30 Years	Middle School	Married
4	4	4	4	5	4	4.17	5	4	4	4	4	4	4	5	4	4.22	5	4	4	4	4	4.2	5	5	4	5	4.75	21-30 Years	Middle School	Married
4	4	4	4	5	4	4.17	4	4	4	4	5	4	4	4	4	4.11	5	4	4	4	4	4.2	4	4	5	4	4.25	21-30 Years	Middle School	Married
4	4	4	4	5	4	4.17	4	4	4	4	4	4	4	5	4	4.11	4	4	4	4	4	4	4	5	5	4	4.5	21-30 Years	Middle School	Married
4	4	5	4	5	4	4.33	3	2	3	4	3	4	4	4	4	3.44	4	4	4	5	4	4.2	4	3	3	4	3.5	21-30 Years	Primary school	Married
5	4	4	4	5	4	4.33	4	4	4	4	4	4	4	4	4	4	5	4	4	4	4	4.2	4	5	4	4	4.25	21-30 Years	Primary school	Married
5	4	5	4	3	4	4.17	5	4	4	4	4	4	4	4	5	4.22	5	4	4	4	4	4.2	4	5	4	4	4.25	21-30 Years	Primary school	Married
4	4	5	4	4	5	4.33	3	4	4	4	4	4	4	4	5	4	4	4	5	4	4	4.2	4	4	4	4	4	21-30 Years	Primary school	Married
4	4	4	4	4	4	4	4	3	2	2	4	4	4	4	4	3.44	4	4	5	4	4	4.2	4	5	4	5	4.5	21-30 Years	Primary school	Married
5	4	4	4	5	4	4.33	5	4	4	4	4	4	4	4	5	4.22	5	4	4	4	4	4.2	4	5	4	4	4.25	21-30 Years	Primary school	Married
4	5	4	4	4	4	4.17	4	4	4	4	4	4	4	4	4	4	4	4	4	4	4	4	4	4	4	4	4	21-30 Years	Primary school	Married
4	4	5	4	4	4	4.17	4	4	4	2	4	4	4	4	5	3.89	4	4	4	4	4	4	4	4	4	4	4	21-30 Years	Primary school	Married
4	5	4	4	4	5	4.33	4	4	4	3	4	4	4	5	4	4	4	4	4	4	4	4	4	4	4	4	4	21-30 Years	Primary school	Married
5	4	5	4	4	4	4.33	4	4	4	4	4	4	4	4	4	4	4	4	4	4	4	4	4	4	4	4	4	21-30 Years	Primary school	Married
4	4	4	4	5	4	4.17	4	5	3	4	4	5	4	5	5	4.33	4	4	5	4	4	4.2	4	4	4	4	4	21-30 Years	Primary school	Married
4	5	4	4	5	4	4.33	4	4	5	4	4	5	4	4	4	4.22	5	4	4	4	5	4.4	5	5	4	4	4.5	21-30 Years	Primary school	Married
5	5	5	5	5	5	5	5	5	5	5	5	5	5	5	5	5	5	5	4	4	5	4.6	3	2	2	2	2.25	21-30 Years	Primary school	Married
5	5	5	5	5	5	5	5	5	5	5	5	5	5	5	5	5	5	5	4	4	5	4.6	3	4	4	4	3.75	21-30 Years	Primary school	Married
5	5	5	5	5	5	5	5	5	5	5	5	5	5	5	5	5	5	5	5	5	5	5	5	5	5	5	5	21-30 Years	Primary school	Married
5	5	5	5	5	5	5	5	5	5	5	5	5	5	5	5	5	5	5	5	5	5	5	5	5	5	5	5	21-30 Years	Primary school	Married
5	5	5	5	5	5	5	3	4	4	4	3	3	4	4	4	3.67	5	5	4	4	4	4.4	3	3	3	4	3.25	21-30 Years	Primary school	Married
4	5	4	3	5	4	3.67	4	3	4	5	4	5	4	5	4	3.56	5	5	4	4	4	4.4	4	4	4	5	3.25	31-40Years	Primary school	Married
4	3	3	4	4	4	4.17	4	1	4	3	4	3	2	3	2	4.44	4	5	3	4	4	4	4	5	4	5	3.75	31-40Years	Primary school	Married
4	4	5	4	4	5	4.5	5	4	4	5	5	5	4	5	5	4.33	4	5	4	4	5	4.4	5	5	4	4	2	31-40Years	Primary school	Married
4	4	4	4	5	4	3.83	4	4	5	5	5	4	4	4	5	3.67	5	4	4	4	3	4	5	5	4	5	4.25	31-40Years	Primary school	Married
5	5	5	5	5	5	4.17	3	3	2	3	2	2	4	4	4	4.44	4	4	5	4	5	4.4	5	5	5	3	3.75	31-40Years	Primary school	Married
5	4	3	5	4	4	4.33	5	5	4	4	4	4	5	5	5	4	4	4	5	4	5	4.4	4	5	4	4	4	31-40Years	Primary school	Married
4	4	4	4	4	4	3.83	4	5	4	5	4	5	4	5	4	3.56	4	4	4	4	4	4	4	5	5	4	2.5	31-40Years	Primary school	Married
4	4	4	4	4	5	3.83	4	4	4	4	5	4	5	4	4	3.67	4	4	4	4	4	4	4	4	4	4	4.25	31-40Years	Primary school	Married
5	5	4	4	3	4	4.33	3	4	4	3	4	4	4	4	4	4.56	4	4	4	4	5	4.2	3	4	4	5	4.25	31-40Years	Primary school	Married
2	3	4	3	4	2	4.33	3	4	3	2	2	3	4	2	3	4.22	2	2	2	3	4	2.6	3	2	2	2	4.25	31-40Years	Primary school	Married
5	4	5	4	5	4	4.17	5	4	4	4	4	5	4	4	5	4.22	5	4	4	4	4	4.2	4	5	4	4	3.75	31-40Years	Primary school	Married
4	4	4	4	4	4	4	1	2	2	2	3	3	3	2	1	4.33	4	4	4	5	4	4.2	4	5	4	4	4.25	31-40Years	Primary school	Married
4	4	4	4	4	4	2.83	4	4	4	4	5	5	4	4	4	3.11	4	4	4	5	4	4.2	4	5	4	4	2	31-40Years	Primary school	Married
5	4	4	5	4	5	4.5	4	5	4	3	4	5	4	4	5	4.22	4	5	4	4	5	4.4	4	5	4	5	4.25	31-40Years	Primary school	Married
5	4	4	5	4	4	3.83	4	4	5	3	4	5	4	4	4	3.67	4	4	4	4	4	4	4	4	5	4	4.25	31-40Years	Primary school	Married
4	3	3	4	3	5	4.17	4	2	4	4	4	4	2	2	2	4.33	4	5	3	4	4	4	4	2	4	2	4.25	31-40Years	Primary school	Married
4	5	5	4	4	5	4.33	4	4	5	4	5	4	4	4	4	4.11	4	5	3	4	5	4.2	4	4	2	4	4.25	31-40Years	Primary school	Married
5	5	5	5	5	5	4.33	5	5	5	5	5	5	5	5	5	4.44	5	5	4	4	5	4.6	5	4	5	2	4.25	31-40Years	Primary school	Married
5	4	4	5	4	4	4.17	4	4	4	5	4	5	4	5	4	4.33	5	4	4	4	4	4.2	5	4	4	4	4	31-40Years	Primary school	Married
4	5	4	4	4	5	4.17	4	4	4	4	4	5	4	4	4	4.33	4	5	4	4	4	4.2	4	4	4	4	4	31-40Years	Primary school	Married
5	4	5	4	4	4	4.33	5	4	4	4	4	5	4	4	4	4.22	4	4	4	4	4	4	4	4	4	4	4.25	31-40Years	Primary school	Married
5	5	5	5	5	5	4.33	5	5	5	5	5	5	5	5	5	4	5	5	5	5	5	5	5	5	5	5	4.25	31-40Years	Primary school	Married
5	5	5	5	5	5	4.17	4	5	5	5	5	5	5	3	5	4.33	5	5	5	5	5	5	4	5	5	5	4.5	31-40Years	Primary school	Married
4	5	4	4	5	4	4	5	4	5	4	4	5	5	4	5	4.33	5	4	4	4	5	4.4	5	5	4	4	4.25	31-40Years	Primary school	Married
4	4	4	4	4	5	4	4	3	4	4	4	4	5	3	4	4.22	4	5	3	4	5	4.2	4	4	4	5	4	31-40Years	Primary school	Married
4	4	3	4	4	4	4.17	4	2	4	3	4	4	2	2	2	4.33	4	5	3	4	4	4	4	2	4	2	4.25	31-40Years	Primary school	Married
3	4	2	4	5	4	4.33	4	2	4	4	4	3	3	4	4	4.22	5	5	2	4	5	4.2	4	2	4	3	4	31-40Years	Primary school	Married
3	4	5	4	4	5	1	5	4	4	4	4	5	4	5	5	1	4	4	3	4	5	4	4	3	4	4	1	31-40Years	Primary school	Married
4	5	5	4	4	5	4.17	4	4	4	4	5	4	4	5	5	4.33	4	5	3	4	4	4	2	2	2	2	4.25	31-40Years	Primary school	Married
4	4	4	3	4	4	4.17	3	4	4	3	4	4	3	4	4	4.22	4	5	3	4	4	4	4	4	4	5	4.75	31-40Years	Primary school	Married
4	4	5	4	4	4	4.17	5	4	5	4	4	5	4	5	4	4.11	4	4	3	4	5	4	4	4	4	3	4.25	31-40Years	Primary school	Married
5	5	4	4	4	4	4.17	4	4	4	4	4	4	4	4	4	4.11	4	4	3	4	4	3.8	4	4	4	4	4.5	31-40Years	Primary school	Married
4	4	4	3	4	4	4.33	4	4	3	4	3	3	4	3	4	3.44	4	4	3	4	3	3.6	3	2	3	2	3.5	31-40Years	Primary school	Married
4	4	4	4	4	3	4.33	4	4	3	4	3	3	4	4	4	4	4	4	3	4	4	3.8	4	4	4	5	4.25	31-40Years	Primary school	Married
4	4	4	4	5	5	4.17	5	5	4	5	4	5	4	4	5	4.22	5	5	5	4	5	4.8	5	4	4	4	4.25	31-40Years	Primary school	Married
4	4	4	4	5	5	4.33	3	4	5	5	4	4	4	5	4	4	5	5	5	4	5	4.8	4	4	4	5	4	31-40Years	Primary school	Married
4	4	4	5	4	4	4	4	4	4	4	4	4	4	5	5	3.44	4	4	5	5	5	4.6	4	4	3	4	4.5	31-40Years	Primary school	Married
4	4	4	4	4	4	4.33	5	5	4	4	4	4	4	4	5	4.22	4	4	5	5	5	4.6	4	4	5	4	4.25	31-40Years	Primary school	Married
4	4	2	3	2	2	4.17	3	3	2	3	3	4	3	3	4	4	2	2	3	3	4	2.8	2	2	2	2	4	31-40Years	Primary school	Married
4	5	5	4	4	5	4.17	5	4	4	4	4	4	4	4	5	3.89	4	5	3	4	4	4	4	4	4	5	4	31-40Years	Primary school	Married
4	4	4	3	4	4	4.33	4	4	4	3	4	3	3	4	4	4	4	4	4	4	4	4	4	4	5	4	4	31-40Years	Primary school	Married
4	4	4	4	4	5	4.33	4	4	5	4	4	5	4	4	5	4	4	5	5	5	4	4.6	4	4	4	5	4	31-40Years	Primary school	Married
4	4	4	4	5	5	4.17	4	4	4	4	4	4	4	4	5	4.33	5	5	4	4	4	4.4	5	4	4	4	4	31-40Years	Primary school	Married
4	4	4	4	5	5	4.33	5	4	5	4	5	4	4	5	4	4.22	5	5	4	4	4	4.4	5	4	4	4	4.5	31-40Years	Primary school	Married
4	4	5	4	4	4	5	5	4	4	4	5	5	4	4	4	5	4	4	5	5	4	4.4	4	4	4	4	2.25	31-40Years	Primary school	Married
4	4	5	4	4	4	5	5	4	4	5	4	4	4	4	5	5	4	4	5	5	4	4.4	4	4	4	4	3.75	31-40Years	Primary school	Married
5	4	5	4	4	4	5	4	4	4	5	4	4	4	4	5	5	4	4	4	5	5	4.4	4	4	4	5	5	31-40Years	Primary school	Married
5	4	5	4	4	4	5	4	4	4	4	4	4	4	4	4	5	4	4	4	5	5	4.4	4	4	4	5	5	31-40Years	Primary school	Married
4	3	5	4	4	5	5	4	4	5	4	4	5	4	4	5	3.67	4	4	5	4	4	4.2	4	4	5	5	3.25	31-40Years	Primary school	Married
4	4	4	4	4	4	4.17	4	4	5	4	4	5	4	4	5	4.22	4	4	5	4	4	4.2	4	4	5	4	4.25	31-40Years	Primary school	Married
4	4	4	4	4	4	3.67	4	5	4	4	4	4	5	4	4	2.89	4	4	4	4	4	4	4	4	4	4	4.5	31-40Years	Primary school	Married
4	4	5	4	4	4	4.33	4	4	5	5	4	4	4	4	5	4.67	4	4	4	4	4	4	4	4	5	4	4.5	31-40Years	Primary school	Married
4	4	5	4	4	5	4.17	4	4	5	4	4	4	4	5	4	4.44	4	5	4	4	4	4.2	4	4	4	4	4.75	31-40Years	Primary school	Married
4	1	1	1	1	1	5	1	1	1	1	1	1	1	1	1	3	1	1	1	1	1	1	1	1	1	1	4.5	31-40Years	Primary school	Married
5	4	3	5	4	4	4.17	4	4	4	5	4	4	4	5	5	4.56	4	4	5	4	5	4.4	4	5	4	4	4.25	31-40Years	Primary school	Married
4	4	4	4	5	4	4	5	4	4	4	4	4	4	5	4	4.44	5	4	4	4	4	4.2	5	5	4	5	4.5	31-40Years	Primary school	Married
4	4	4	4	5	4	4.17	4	4	4	4	5	4	4	4	4	4.22	5	4	4	4	4	4.2	4	4	5	4	4	31-40Years	Primary school	Married
4	4	4	4	5	4	4.17	4	4	4	4	4	4	4	5	4	3.78	4	4	4	4	4	4	4	5	5	4	4	31-40Years	Primary school	Married
4	4	5	4	5	4	3	3	2	3	4	3	4	4	4	4	2.89	4	4	4	5	4	4.2	4	3	3	4	2.25	31-40Years	Primary school	Married
5	4	4	4	5	4	4.5	4	4	4	4	4	4	4	4	4	4.33	5	4	4	4	4	4.2	4	5	4	4	4.25	31-40Years	Primary school	Married
5	4	5	4	3	4	4	5	4	4	4	4	4	4	4	5	2.22	5	4	4	4	4	4.2	4	5	4	4	4.25	31-40Years	Primary school	Married
4	4	5	4	4	5	4	3	4	4	4	4	4	4	4	5	4.22	4	4	5	4	4	4.2	4	4	4	4	4.25	31-40Years	Primary school	Married
4	4	4	4	4	4	4.5	4	3	2	2	4	4	4	4	4	4.22	4	4	5	4	4	4.2	4	5	4	5	4.5	31-40Years	Primary school	Married
5	4	4	4	5	4	4.33	5	4	4	4	4	4	4	4	5	4.11	5	4	4	4	4	4.2	4	5	4	4	4.25	31-40Years	Primary school	Married
4	5	4	4	4	4	3.67	4	4	4	4	4	4	4	4	4	3.11	4	4	4	4	4	4	4	4	4	4	3	31-40Years	Primary school	Married
4	4	5	4	4	4	4.5	4	4	4	2	4	4	4	4	5	4.22	4	4	4	4	4	4	4	4	4	4	3.5	31-40Years	Primary school	Married
4	5	4	4	4	5	5	4	4	4	3	4	4	4	5	4	5	4	4	4	4	4	4	4	4	4	4	4	31-40Years	Primary school	Married
5	4	5	4	4	4	4.33	4	4	4	4	4	4	4	4	4	4.33	4	4	4	4	4	4	4	4	4	4	4.25	31-40Years	Primary school	Married
4	4	4	4	5	4	4.33	4	5	3	4	4	5	4	5	5	4.11	4	4	5	4	4	4.2	4	4	4	4	4	31-40Years	Primary school	Married
4	5	4	4	5	4	5	4	4	5	4	4	5	4	4	4	4	5	4	4	4	5	4.4	5	5	4	4	3.75	31-40Years	Primary school	Married
5	5	5	5	5	5	4	5	5	5	5	5	5	5	5	5	4	5	5	4	4	5	4.6	3	2	2	2	4.5	31-40Years	Primary school	Married
5	5	5	5	5	5	5	5	5	5	5	5	5	5	5	5	5	5	5	4	4	5	4.6	3	4	4	4	5	31-40Years	Primary school	Married
5	5	5	5	5	5	4	5	5	5	5	5	5	5	5	5	4	5	5	5	5	5	5	5	5	5	5	4	31-40Years	Primary school	Married
5	5	5	5	5	5	5	5	5	5	5	5	5	5	5	5	4	5	5	5	5	5	5	5	5	5	5	4.75	31-40Years	High School	Married
5	5	5	5	5	5	4	3	4	4	4	3	3	4	4	4	5	5	5	4	4	4	4.4	3	3	3	4	4.75	31-40Years	High School	Married
4	5	4	3	5	4	4	4	3	4	5	4	5	4	5	4	4	5	5	4	4	4	4.4	4	4	4	5	3.75	31-40Years	High School	Married
4	3	3	4	4	4	5	4	1	4	3	4	3	2	3	2	4	4	5	3	4	4	4	4	5	4	5	4.75	31-40Years	No education	Married
4	4	5	4	4	5	5	5	4	4	5	5	5	4	5	5	5	4	5	4	4	5	4.4	5	5	4	4	4.5	31-40Years	No education	Married
4	4	4	4	5	4	4	4	4	5	5	5	4	4	4	5	5	5	4	4	4	3	4	5	5	4	5	4.75	31-40Years	No education	Married
5	5	5	5	5	5	5	3	3	2	3	2	2	4	4	4	5	4	4	5	4	5	4.4	5	5	5	3	4.5	31-40Years	No education	Married
5	4	3	5	4	4	4	5	5	4	4	4	4	5	5	5	5	4	4	5	4	5	4.4	4	5	4	4	4.5	31-40Years	No education	Married
4	4	4	4	4	4	3	4	5	4	5	4	5	4	5	4	4	4	4	4	4	4	4	4	5	5	4	4	31-40Years	No education	Married
4	4	4	4	4	5	5	4	4	4	4	5	4	5	4	4	4	4	4	4	4	4	4	4	4	4	4	4.25	31-40Years	No education	Married
5	5	4	4	3	4	5	3	4	4	3	4	4	4	4	4	4	4	4	4	4	5	4.2	3	4	4	5	5	31-40Years	No education	Married
2	3	4	3	4	2	4	3	4	3	2	2	3	4	2	3	5	2	2	2	3	4	2.6	3	2	2	2	4	31-40Years	No education	Married
5	4	5	4	5	4	4	5	4	4	4	4	5	4	4	5	4	5	4	4	4	4	4.2	4	5	4	4	4	31-40Years	No education	Married
4	4	4	4	4	4	4	1	2	2	2	3	3	3	2	1	4	4	4	4	5	4	4.2	4	5	4	4	4.25	31-40Years	No education	Married
4	4	4	4	4	4	5	4	4	4	4	5	5	4	4	4	5	4	4	4	5	4	4.2	4	5	4	4	4.5	31-40Years	No education	Married
5	4	4	5	4	5	4	4	5	4	3	4	5	4	4	5	5	4	5	4	4	5	4.4	4	5	4	5	3.75	31-40Years	No education	Married
5	4	4	5	4	4	5	4	4	5	3	4	5	4	4	4	4	4	4	4	4	4	4	4	4	5	4	4.5	31-40Years	No education	Married
4	3	3	4	3	5	5	4	2	4	4	4	4	2	2	2	5	4	5	3	4	4	4	4	2	4	2	4.5	31-40Years	No education	Married
4	5	5	4	4	5	4	4	4	5	4	5	4	4	4	4	5	4	5	3	4	5	4.2	4	4	2	4	4.5	31-40Years	No education	Married
5	5	5	5	5	5	4	5	5	5	5	5	5	5	5	5	3	5	5	4	4	5	4.6	5	4	5	2	4.75	31-40Years	No education	Married
5	4	4	5	4	4	4	4	4	4	5	4	5	4	5	4	4	5	4	4	4	4	4.2	5	4	4	4	4.25	31-40Years	No education	Married
4	5	4	4	4	5	4	4	4	4	4	4	5	4	4	4	4	4	5	4	4	4	4.2	4	4	4	4	3.75	31-40Years	No education	Married
4	3	4	3.67	5	2	4	4	4	4	3	3	5	3.89	4	4	4	4	4	4	4	4	4	4	4	3	4	4.5	31-40Years	No education	Married
4	4	4	4.17	5	5	5	4	5	4	4	4	5	4.44	4	4	5	4	4	4	4	4	4	4	5	4	5	4.5	31-40Years	No education	Married
5	5	5	5	4	4	4	5	5	5	5	5	5	4.78	5	5	5	5	5	5	5	5	5	5	5	5	5	4	31-40Years	No education	Married
5	4	5	4.17	4	3	4	3	4	4	4	4	5	3.89	4	5	5	4	4	4.2	4	4	4.2	1	5	5	5	4.75	31-40Years	No education	Married
5	5	5	5	5	4	3	5	5	5	5	4	4	4.67	5	5	4	5	5	4.8	5	5	4.8	5	5	5	4	3.5	31-40Years	No education	Married
3	4	5	4.17	5	4	5	5	5	5	5	5	5	4.78	4	5	4	5	5	4.8	5	5	4.8	5	5	4	5	4	31-40Years	No education	Married
5	4	4	4.17	4	3	4	4	5	5	4	4	4	4.11	4	4	4	4	4	4	4	4	4	4	5	4	2	4.75	31-40Years	No education	Married
4	5	4	4.17	4	5	4	5	5	4	5	5	5	4.78	4	4	4	4	4	4	4	4	4	4	5	5	5	4	31-40Years	No education	Married
5	4	4	4.17	5	5	4	4	5	4	5	5	5	4.78	5	4	4	4	5	4.6	4	5	4.6	4	5	5	4	4	31-40Years	No education	Married
4	5	5	4	4	5	5	5	4	4	5	4	5	4.44	5	4	5	4	5	4.6	4	5	4.6	5	5	4	5	5	31-40Years	No education	Married
5	5	5	5	5	5	4	4	5	5	4	4	4	4.56	5	5	4	5	4	4.8	5	4	4.8	5	5	4	4	4.25	31-40Years	No education	Married
4	4	4	4.17	4	4	4	4	4	4	4	4	5	4.11	5	4	2	5	4	4.6	5	4	4.6	5	4	5	4	3	31-40Years	No education	Married
4	4	4	4.17	4	3	4	5	5	5	4	5	4	4.22	4	4	4	5	5	4.4	5	5	4.4	4	4	4	4	4.75	31-40Years	No education	Married
4	5	4	4.17	4	5	5	4	5	5	4	5	5	4.67	4	5	4	5	4	4.4	5	4	4.6	4	4	4	5	4.5	31-40Years	No education	Married
5	5	4	4.33	5	5	5	5	5	5	4	5	5	4.89	5	5	5	5	4	4.6	5	4	4.8	5	5	5	5	4.25	31-40Years	No education	Married
4	4	4	3.83	4	4	5	3	4	4	5	4	5	4.11	4	4	4	4	4	4.2	4	4	4	4	5	4	3	4.25	31-40Years	No education	Married
4	5	4	4.17	4	4	4	5	4	4	5	4	5	4.33	5	5	4	5	5	4.8	4	5	4.6	5	3	4	4	4	31-40Years	No education	Married
4	4	4	4.33	4	5	4	4	5	5	5	4	5	4.56	4	4	4	4	5	4.2	4	5	4.2	4	4	5	4	4	31-40Years	No education	Married
5	5	5	4.83	5	5	3	4	5	5	5	5	4	4.78	5	5	4	4	5	4.8	5	5	5	4	4	5	5	4.25	31-40Years	No education	Married
5	4	4	4.17	4	5	4	4	5	4	4	4	5	4.33	4	5	4	4	4	4.4	4	4	4.2	4	4	4	3	4.25	31-40Years	No education	Married
5	5	5	5	4	5	4	5	5	4	4	5	5	4.67	5	5	5	5	5	4.8	5	5	5	4	4	5	5	4.5	31-40Years	No education	Married
5	5	5	5	4	5	4	5	5	5	5	4	5	4.78	5	5	4	5	4	4.8	5	5	5	4	4	5	5	4.5	31-40Years	No education	Married
4	5	5	4.83	4	5	4	5	5	5	5	5	5	4.78	5	5	4	5	5	5	5	5	5	4	4	5	5	3.75	31-40Years	No education	Married
4	4	5	4	5	5	5	5	5	5	4	5	5	4.78	4	5	4	5	5	4.4	5	5	4.4	5	5	4	5	4	31-40Years	No education	Married
4	4	5	4.33	5	4	4	4	5	4	4	4	4	4.22	4	5	4	4	5	4.4	4	4	4.2	4	5	4	4	4	31-40Years	No education	Married
4	5	5	4.83	4	4	4	4	4	4	4	5	5	4.22	5	5	4	5	4	4.6	4	4	4.4	4	4	4	3	4	31-40Years	No education	Married
3	4	4	4	4	4	4	4	5	4	5	5	4	4.33	4	4	4	4	5	4.2	5	5	4.4	4	5	5	4	4	31-40Years	No education	Married
4	4	4	4	4	5	5	4	4	5	4	4	5	4.44	4	4	4	5	4	4.4	4	4	4	4	5	5	4	4.5	31-40Years	No education	Married
5	4	5	4.17	5	5	4	4	5	4	4	4	4	4.33	4	4	4	5	5	4.6	5	5	4.4	4	4	4	4	4.25	31-40Years	No education	Married
5	4	4	4.33	4	5	2	5	4	4	5	5	5	4.56	4	4	1	4	4	4.2	4	4	3.8	5	5	5	4	3.5	31-40Years	No education	Married
5	4	4	4.33	2	3	4	4	4	5	5	4	4	3.78	4	4	4	5	4	4.2	4	4	4	5	4	4	1	4	31-40Years	No education	Married
4	4	5	4.5	3	4	5	4	4	5	4	5	3	4.11	4	5	4	5	5	4.6	5	5	4.6	5	4	4	3	4.25	31-40Years	No education	Married
4	5	5	4.33	4	4	5	5	5	5	5	4	4	4.44	5	5	4	5	5	4.8	5	5	5	5	4	5	5	4.25	31-40Years	No education	Married
4	4	4	4.33	4	3	4	4	4	5	4	4	5	4.11	4	5	5	4	4	4.2	4	4	4	4	4	4	4	3.75	31-40Years	No education	Married
5	4	5	4.5	5	4	4	4	4	4	4	3	5	4.11	4	4	4	5	5	4.4	5	5	4.6	4	4	4	4	3.5	31-40Years	No education	Unmarried
4	5	5	4.83	5	5	3.67	5	5	5	5	5	5	5	5	5	3.56	4	5	4.8	5	5	5	5	5	5	5	3.25	41-50Years	No education	Married
5	2	4	3.83	3	5	4.17	4	4	4	4	4	4	4	2	4	4.44	2	4	3.2	2	4	3.2	4	4	5	4	1	41-50Years	No education	Unmarried
5	4	2	3.67	5	2	4.5	4	4	4	4	1	1	3.22	4	2	1	4	5	3.4	4	5	3.4	4	2	2	4	1	41-50Years	No education	Unmarried
4	5	5	4.33	4	5	5	5	4	5	4	4	4	4.33	5	4	5	4	5	4.4	4	5	4.4	5	5	4	5	1	41-50Years	No education	Unmarried
3	5	4	3.33	5	4	5	4	5	5	5	3	5	4.56	5	5	5	4	5	4.6	4	5	4.4	4	4	5	5	3.75	41-50Years	No education	Married
5	5	5	5	5	4	5	4	4	5	4	5	4	4.44	4	4	4	5	5	4.6	5	5	4.4	4	4	4	5	4	41-50Years	No education	Married
4	4	5	4.17	4	4	5	4	5	4	4	4	5	4.33	4	5	3.56	4	4	4.2	4	4	4.2	4	5	4	4	2.5	41-50Years	No education	Married
5	4	5	4.5	4	5	5	4	5	5	4	5	5	4.56	4	4	3.67	4	4	4	4	4	4	4	4	4	4	4.25	41-50Years	No education	Married
5	5	4	4.67	4	5	4.33	5	4	4	4	4	4	4.22	4	5	4.56	4	5	4.4	4	5	4.4	4	4	4	4	4.25	41-50Years	No education	Married
5	4	4	4.17	4	4	4.33	4	5	4	5	5	4	4.22	4	4	4.22	4	4	4	4	4	4	5	4	4	4	4.25	41-50Years	No education	Married
4	4	5	4.17	4	4	4.17	5	4	4	4	4	5	4.22	4	5	4.22	4	5	4.4	4	5	4.4	4	4	4	5	3.75	41-50Years	No education	Married
5	5	4	4.5	5	4	4	4	4	5	5	4	4	4.33	4	4	4.33	4	4	4.2	4	4	4.2	5	4	4	5	4.25	41-50Years	No education	Married
5	4	5	4.33	5	4	2.83	5	4	5	4	4	5	4.44	4	5	3.11	5	4	4.4	5	4	4.4	5	4	5	4	2	41-50Years	No education	Married
4	5	4	4.33	4	4	4.5	3	4	4	4	4	4	3.89	4	4	4.22	4	5	4.2	4	5	4.2	4	3	4	4	4.25	41-50Years	No education	Married
4	5	4	4.33	4	4	3.83	4	4	4	4	4	4	4.11	4	4	3.67	4	4	4	4	4	4	4	4	4	4	4.25	41-50Years	No education	Married
5	4	4	4.17	4	4	4.17	5	4	4	4	4	4	4.11	4	4	4.33	4	4	4	4	4	4	4	4	4	4	4.25	41-50Years	No education	Married
5	4	4	4.17	4	4	4.33	4	5	4	4	4	4	4.11	4	4	4.11	4	4	4	4	4	4	4	4	4	4	4.25	41-50Years	No education	Married
4	4	4	4.5	4	4	4.33	4	3	4	4	4	4	3.89	4	4	4.44	4	4	4	4	4	4	4	4	4	4	4.25	41-50Years	No education	Married
4	4	5	4.33	4	4	4.17	4	5	4	4	4	5	4.33	4	5	4.33	4	4	4.2	4	4	4.2	4	5	4	5	4	41-50Years	High School	Married
4	4	4	4.33	4	4	4.17	4	4	5	4	4	4	4.11	4	4	4.33	4	4	4	4	4	4	5	4	4	4	4	41-50Years	High School	Married
5	4	4	4.17	4	1	4.33	2	4	5	4	5	4	3.44	4	4	4.22	4	4	3.4	4	4	3.4	4	4	3	3	4.25	41-50Years	High School	Married
4	4	4	4.33	4	4	4.33	4	4	4	4	4	4	4	4	4	4	4	4	4	4	4	4	4	4	4	4	4.25	41-50Years	High School	Married
4	5	5	4.5	4	4	4.17	4	5	5	4	5	4	4.44	5	5	4.33	4	5	4.6	4	5	4.6	5	4	4	4	4.5	41-50Years	High School	Married
3	4	5	4.33	4	5	4	4	4	5	5	4	5	4.56	4	5	4.33	4	5	4.4	4	5	4.4	4	4	5	4	4.25	41-50Years	High School	Married
5	5	5	4.83	5	4	4	3	4	4	5	4	5	4.22	5	5	4.22	5	5	5	5	5	5	5	3	3	4	4	41-50Years	High School	Married
4	5	4	4.33	4	4	4.17	3	3	5	4	4	4	3.89	4	4	4.33	4	5	4.2	4	5	4.2	4	3	3	4	4.25	41-50Years	No education	Married
